# Supplementary material for: A Quality Improvement Initiative to Reduce Postoperative Delirium among Cardiac Surgery Patients
Source: Geriatrics (Basel). 2021 Nov 16;6(4):111. doi: 10.3390/geriatrics6040111 (PMC8628740; doi:10.3390/geriatrics6040111)
Supplement: Supplementary file 1 [file geriatrics-06-00111-s001.zip]

Archive with 1 entries (1 files):
- geriatrics-1440779-supplementary.pdf
